# Supplementary material for: Patients’ Experiences and Communication with Teledermatology versus Face-to-Face Dermatology
Source: J Clin Med. 2022 Sep 21;11(19):5528. doi: 10.3390/jcm11195528 (PMC9573490; doi:10.3390/jcm11195528)
Supplement: Supplementary file 1 [file jcm-11-05528-s001.zip]

Archive with 1 entries (1 files):
- jcm-1911874-supplementary.pdf
